# Supplementary material for: Healthy-like CD4+ Regulatory and CD4+ Conventional T-Cell Receptor Repertoires Predict Protection from GVHD Following Donor Lymphocyte Infusion
Source: Int J Mol Sci. 2022 Sep 18;23(18):10914. doi: 10.3390/ijms231810914 (PMC9505302; doi:10.3390/ijms231810914)
Supplement: Supplementary file 1 [file ijms-23-10914-s001.zip]

Archive with 1 entries (1 files):
- ijms-1901889-supplementary.pdf
